# Supplementary material for: Amaryllidaceae-Type Alkaloids from Pancratium maritimum: Apoptosis-Inducing Effect and Cell Cycle Arrest on Triple-Negative Breast Cancer Cells
Source: Molecules. 2022 Sep 6;27(18):5759. doi: 10.3390/molecules27185759 (PMC9501014; doi:10.3390/molecules27185759)
Supplement: Supplementary file 1 [file molecules-27-05759-s001.zip]

Archive with 1 entries (1 files):
- molecules-1862240-supplementary.pdf
